# Supplementary material for: A Novel Magnetic Resonance Imaging-Based Radiomics and Clinical Predictive Model for the Regrowth of Postoperative Residual Tumor in Non-Functioning Pituitary Neuroendocrine Tumor
Source: Medicina (Kaunas). 2023 Aug 23;59(9):1525. doi: 10.3390/medicina59091525 (PMC10535289; doi:10.3390/medicina59091525)
Supplement: Supplementary file 1 [file medicina-59-01525-s001.zip]

Archive with 5 entries (4 files):
- Supplementary File/Figure S1.eps
- Supplementary File/Table S1.docx
- Supplementary File/Table S2.docx
- Supplementary File/figue legend.docx
- Supplementary File/
